# Supplementary material for: Determinants of Health-Related Quality of Life After Transarterial Chemoembolization in Hepatocellular Carcinoma Patients: A Systematic Review
Source: J Clin Med. 2025 Jun 3;14(11):3941. doi: 10.3390/jcm14113941 (PMC12155868; doi:10.3390/jcm14113941)
Supplement: Supplementary file 1 [file jcm-14-03941-s001.zip]

Archive with 4 entries (4 files):
- Supplementary Materials S1-PRISMA_2020_checklist.pdf
- Supplementary Materials S2-Search strategy.pdf
- Supplementary Materials S3-Checklist_for_Cohort_Studies.pdf
- Supplementary Materials S4-Checklist_for_Analytical_Cross_Sectional_Studies.pdf
